# Supplementary material for: Predicting Survival Status in COVID-19 Patients: Machine Learning Models Development with Ventilator-Related and Biochemical Parameters from Early Stages: A Pilot Study
Source: J Clin Med. 2024 Oct 17;13(20):6190. doi: 10.3390/jcm13206190 (PMC11508203; doi:10.3390/jcm13206190)
Supplement: Supplementary file 1 [file jcm-13-06190-s001.zip]

Archive with 1 entries (1 files):
- jcm-3215858-supplementary.pdf
